# Supplementary material for: Inflammation–Matrix Crosstalk in Vesicoureteral Reflux: Serum and Urinary ECM-Related Biomarkers and Renal Scarring
Source: Int J Mol Sci. 2026 May 27;27(11):4815. doi: 10.3390/ijms27114815 (PMC13257324; doi:10.3390/ijms27114815)
Supplement: Supplementary file 1 [file ijms-27-04815-s001.zip]

Archive with 1 entries (1 files):
- ijms-4294590-supplementary.pdf
